# Supplementary material for: Cell-TypeAnalyzer: A flexible Fiji/ImageJ plugin to classify cells according to user-defined criteria
Source: Biol Imaging. 2022 May 20;2:e5. doi: 10.1017/S2633903X22000058 (PMC10951792; doi:10.1017/S2633903X22000058)
Supplement: Supplementary file 1 [file blgsup.zip]

Archive with 2 entries (2 files):
- S2633903X22000058sup001.mp4
- S2633903X22000058sup002.mp4
